# Supplementary material for: Concordance networks and application to clustering cancer symptomology
Source: PLoS One. 2018 Mar 14;13(3):e0191981. doi: 10.1371/journal.pone.0191981 (PMC5851541; doi:10.1371/journal.pone.0191981)
Supplement: S3 File — The derived group concordance networks used in this study. (ZIP) [file pone.0191981.s003.zip]

Archive with 3 entries (3 files):
- Fatigue_Sleep_NSAches.csv
- Fatigue_Sleep.csv
- Fatigue_Constip.csv
