# Supplementary material for: Concordance networks and application to clustering cancer symptomology
Source: PLoS One. 2018 Mar 14;13(3):e0191981. doi: 10.1371/journal.pone.0191981 (PMC5851541; doi:10.1371/journal.pone.0191981)
Supplement: S3 File — The derived group concordance networks used in this study. (ZIP) [file pone.0191981.s003.zip › Fatigue_Sleep_NSAches.csv]

fatigue	mth_ulc	rsleep	slpmuch	shaky	moodchg	depressd	lighthd	dizzy	headache	feetswll	diarrhea	constipa	abdpain	vagdry	muscpain	wgtgain	wgtloss	genaches	hotflash	jpains	nsweats	ns_aches	forget	diffconc	incapp	shtempr	decreff	lossint	lowperf	fuzzyvis	brstsens	avoid	csweats	decrapp	suff	diffheal	bloat	nausea
90	18	71	31	37	62	68	26	12	29	13	31	35	31	29	57	13	15	49	28	38	30	29	51	66	17	35	81	77	69	33	36	60	9	34	8	14	23	53
18	19	14	8	11	15	15	6	2	8	4	10	6	9	8	17	3	4	13	9	9	8	10	11	12	4	9	17	15	14	7	5	13	2	8	0	2	6	14
71	14	75	25	33	55	59	22	11	23	11	27	31	30	27	47	13	15	41	26	36	27	25	46	57	17	30	65	64	57	29	33	50	8	27	8	13	22	47
31	8	25	32	12	21	25	13	6	12	5	15	12	13	10	21	4	6	17	10	14	12	12	17	22	8	13	27	29	22	9	13	23	6	13	4	7	5	19
37	11	33	12	39	36	34	13	6	15	4	14	16	15	14	28	4	9	25	12	18	13	15	23	29	7	21	34	31	29	16	16	24	4	19	4	7	12	27
62	15	55	21	36	68	61	20	10	23	9	24	26	25	22	43	7	13	40	24	33	25	24	42	51	12	31	57	58	51	25	33	42	8	29	8	10	21	38
68	15	59	25	34	61	77	23	11	25	11	25	28	26	23	47	11	13	42	24	35	25	26	45	56	15	33	64	65	53	28	34	47	7	27	7	14	22	40
26	6	22	13	13	20	23	26	8	12	8	14	8	10	11	21	5	2	17	11	16	11	14	16	20	6	12	22	19	17	11	11	18	4	10	4	6	7	17
12	2	11	6	6	10	11	8	12	5	5	4	6	4	5	9	5	2	9	4	9	4	8	8	10	4	5	11	10	11	7	4	9	2	5	3	5	5	8
29	8	23	12	15	23	25	12	5	29	6	12	7	7	8	21	3	8	17	11	16	11	15	15	22	8	13	24	23	24	14	14	23	3	16	2	4	7	21
13	4	11	5	4	9	11	8	5	6	13	6	4	7	7	11	6	2	10	5	10	6	8	8	9	3	5	12	10	10	4	6	8	2	5	3	4	6	10
31	10	27	15	14	24	25	14	4	12	6	32	8	17	12	23	5	4	17	13	14	11	12	14	20	6	14	30	28	23	11	13	22	2	12	2	5	7	22
35	6	31	12	16	26	28	8	6	7	4	8	37	15	16	22	3	12	19	11	15	12	11	25	30	6	16	32	31	25	13	14	23	5	15	4	6	12	21
31	9	30	13	15	25	26	10	4	7	7	17	15	33	12	24	7	6	21	15	14	14	14	22	25	7	14	27	26	25	13	16	19	5	11	3	7	10	25
29	8	27	10	14	22	23	11	5	8	7	12	16	12	29	26	4	9	20	13	22	15	10	22	26	5	13	29	24	21	13	11	19	4	11	3	5	7	19
57	17	47	21	28	43	47	21	9	21	11	23	22	24	26	58	8	11	42	20	34	21	27	34	42	12	23	54	47	45	21	23	40	8	22	6	9	15	40
13	3	13	4	4	7	11	5	5	3	6	5	3	7	4	8	14	0	9	6	10	6	8	11	12	5	4	13	13	12	9	5	10	1	2	2	4	7	9
15	4	15	6	9	13	13	2	2	8	2	4	12	6	9	11	0	17	9	7	9	7	7	8	13	1	7	15	13	11	6	6	11	3	13	1	2	1	15
49	13	41	17	25	40	42	17	9	17	10	17	19	21	20	42	9	9	50	18	33	22	21	33	39	9	23	44	42	38	23	22	38	7	21	7	10	17	33
28	9	26	10	12	24	24	11	4	11	5	13	11	15	13	20	6	7	18	29	18	26	13	20	26	7	15	28	27	24	13	13	23	6	11	0	4	8	23
38	9	36	14	18	33	35	16	9	16	10	14	15	14	22	34	10	9	33	18	40	20	19	29	32	9	16	36	34	31	17	19	31	6	13	6	8	12	25
30	8	27	12	13	25	25	11	4	11	6	11	12	14	15	21	6	7	22	26	20	31	13	21	27	7	13	29	30	26	14	14	24	7	11	2	5	9	21
29	10	25	12	15	24	26	14	8	15	8	12	11	14	10	27	8	7	21	13	19	13	30	21	27	10	13	26	25	23	16	16	24	6	10	6	8	13	21
51	11	46	17	23	42	45	16	8	15	8	14	25	22	22	34	11	8	33	20	29	21	21	56	54	12	23	49	47	40	27	31	37	6	17	7	11	20	29
66	12	57	22	29	51	56	20	10	22	9	20	30	25	26	42	12	13	39	26	32	27	27	54	73	14	29	66	62	56	31	37	47	8	27	8	13	22	39
17	4	17	8	7	12	15	6	4	8	3	6	6	7	5	12	5	1	9	7	9	7	10	12	14	18	9	16	16	12	10	8	15	2	2	0	3	6	8
35	9	30	13	21	31	33	12	5	13	5	14	16	14	13	23	4	7	23	15	16	13	13	23	29	9	36	30	32	28	19	19	27	3	13	2	7	10	21
81	17	65	27	34	57	64	22	11	24	12	30	32	27	29	54	13	15	44	28	36	29	26	49	66	16	30	87	76	68	30	35	54	8	30	6	12	21	48
77	15	64	29	31	58	65	19	10	23	10	28	31	26	24	47	13	13	42	27	34	30	25	47	62	16	32	76	87	67	32	38	57	8	28	7	12	22	44
69	14	57	22	29	51	53	17	11	24	10	23	25	25	21	45	12	11	38	24	31	26	23	40	56	12	28	68	67	74	26	33	51	7	26	6	10	20	42
33	7	29	9	16	25	28	11	7	14	4	11	13	13	13	21	9	6	23	13	17	14	16	27	31	10	19	30	32	26	35	20	27	2	14	5	5	15	22
36	5	33	13	16	33	34	11	4	14	6	13	14	16	11	23	5	6	22	13	19	14	16	31	37	8	19	35	38	33	20	44	30	6	17	6	9	14	21
60	13	50	23	24	42	47	18	9	23	8	22	23	19	19	40	10	11	38	23	31	24	24	37	47	15	27	54	57	51	27	30	64	8	25	5	8	18	42
9	2	8	6	4	8	7	4	2	3	2	2	5	5	4	8	1	3	7	6	6	7	6	6	8	2	3	8	8	7	2	6	8	9	5	3	2	2	6
34	8	27	13	19	29	27	10	5	16	5	12	15	11	11	22	2	13	21	11	13	11	10	17	27	2	13	30	28	26	14	17	25	5	36	6	6	7	30
8	0	8	4	4	8	7	4	3	2	3	2	4	3	3	6	2	1	7	0	6	2	6	7	8	0	2	6	7	6	5	6	5	3	6	8	5	4	6
14	2	13	7	7	10	14	6	5	4	4	5	6	7	5	9	4	2	10	4	8	5	8	11	13	3	7	12	12	10	5	9	8	2	6	5	14	5	8
23	6	22	5	12	21	22	7	5	7	6	7	12	10	7	15	7	1	17	8	12	9	13	20	22	6	10	21	22	20	15	14	18	2	7	4	5	25	12
53	14	47	19	27	38	40	17	8	21	10	22	21	25	19	40	9	15	33	23	25	21	21	29	39	8	21	48	44	42	22	21	42	6	30	6	8	12	55
