# Supplementary material for: Concordance networks and application to clustering cancer symptomology
Source: PLoS One. 2018 Mar 14;13(3):e0191981. doi: 10.1371/journal.pone.0191981 (PMC5851541; doi:10.1371/journal.pone.0191981)
Supplement: S3 File — The derived group concordance networks used in this study. (ZIP) [file pone.0191981.s003.zip › Fatigue_Sleep.csv]

fatigue	mth_ulc	rsleep	slpmuch	shaky	moodchg	depressd	lighthd	dizzy	headache	feetswll	diarrhea	constipa	abdpain	vagdry	muscpain	wgtgain	wgtloss	genaches	hotflash	jpains	nsweats	ns_aches	forget	diffconc	incapp	shtempr	decreff	lossint	lowperf	fuzzyvis	brstsens	avoid	csweats	decrapp	suff	diffheal	bloat	nausea
149	21	115	37	20	50	44	26	10	37	17	13	47	21	39	69	21	7	61	87	71	88	38	25	21	14	21	36	33	38	9	41	36	8	21	4	11	21	44
21	25	19	9	1	5	5	7	1	5	4	4	10	7	10	17	3	7	14	14	17	14	6	6	4	1	2	7	10	9	3	5	9	1	8	1	2	5	9
115	19	161	33	24	49	46	26	8	35	13	18	41	23	49	68	20	9	56	98	72	91	34	26	25	17	24	30	25	27	8	40	34	8	21	4	11	22	43
37	9	33	43	6	13	15	10	5	8	11	5	17	3	12	18	11	3	18	20	19	19	9	4	3	6	6	11	12	16	3	9	12	1	6	1	5	7	15
20	1	24	6	34	19	18	9	3	10	3	4	11	3	10	16	4	1	16	21	18	18	14	4	3	3	6	7	3	7	3	10	7	3	2	2	0	6	7
50	5	49	13	19	61	39	12	4	18	5	3	14	7	15	28	8	1	20	37	22	34	16	6	7	4	21	9	12	7	3	21	17	6	6	3	3	9	13
44	5	46	15	18	39	57	13	4	21	5	5	13	6	17	27	10	2	22	30	24	25	13	8	6	6	14	8	14	8	3	20	14	4	4	3	2	9	13
26	7	26	10	9	12	13	31	8	10	4	2	11	9	13	19	6	3	13	17	20	13	9	5	4	2	3	11	6	10	4	10	11	2	4	0	3	4	10
10	1	8	5	3	4	4	8	10	5	3	3	5	4	2	6	3	1	5	3	7	3	4	2	0	1	1	2	2	4	2	3	0	0	2	0	0	2	4
37	5	35	8	10	18	21	10	5	54	6	5	15	9	16	19	11	2	15	24	18	27	18	8	7	10	9	9	11	10	4	13	11	3	5	2	2	9	15
17	4	13	11	3	5	5	4	3	6	26	6	8	3	6	13	6	2	16	10	17	10	3	3	2	3	2	4	5	5	2	4	1	1	3	0	3	7	6
13	4	18	5	4	3	5	2	3	5	6	22	8	7	8	11	4	3	9	9	13	10	5	3	3	3	2	3	5	4	3	5	1	0	3	0	1	7	10
47	10	41	17	11	14	13	11	5	15	8	8	58	15	19	27	11	5	23	33	28	29	16	14	10	8	6	20	13	14	7	10	15	4	8	1	7	15	22
21	7	23	3	3	7	6	9	4	9	3	7	15	25	10	15	4	2	8	15	15	12	10	8	6	3	3	7	7	5	3	7	6	0	6	0	2	7	15
39	10	49	12	10	15	17	13	2	16	6	8	19	10	68	33	19	5	25	44	31	41	13	12	11	10	8	12	10	13	5	13	15	3	9	1	2	14	13
69	17	68	18	16	28	27	19	6	19	13	11	27	15	33	90	15	6	56	51	66	50	35	13	10	12	13	18	15	16	7	25	20	6	10	1	6	15	20
21	3	20	11	4	8	10	6	3	11	6	4	11	4	19	15	38	0	12	22	16	20	6	7	7	18	3	8	4	9	1	10	7	2	1	1	1	12	9
7	7	9	3	1	1	2	3	1	2	2	3	5	2	5	6	0	12	6	8	7	8	4	1	1	0	0	2	3	4	3	0	3	1	9	1	0	1	3
61	14	56	18	16	20	22	13	5	15	16	9	23	8	25	56	12	6	81	43	65	45	36	14	10	10	9	16	12	16	4	24	18	7	11	2	6	11	16
87	14	98	20	21	37	30	17	3	24	10	9	33	15	44	51	22	8	43	139	64	120	29	15	15	17	17	25	20	25	5	34	29	11	12	2	4	17	29
71	17	72	19	18	22	24	20	7	18	17	13	28	15	31	66	16	7	65	64	102	61	30	15	13	11	10	22	15	19	6	28	20	6	11	1	7	13	19
88	14	91	19	18	34	25	13	3	27	10	10	29	12	41	50	20	8	45	120	61	130	28	17	17	13	18	26	21	24	5	31	28	11	13	3	5	15	29
38	6	34	9	14	16	13	9	4	18	3	5	16	10	13	35	6	4	36	29	30	28	48	10	6	6	7	12	7	12	4	18	13	4	6	1	3	6	14
25	6	26	4	4	6	8	5	2	8	3	3	14	8	12	13	7	1	14	15	15	17	10	31	20	4	2	10	5	8	4	7	6	2	3	0	2	3	9
21	4	25	3	3	7	6	4	0	7	2	3	10	6	11	10	7	1	10	15	13	17	6	20	27	5	4	10	6	6	4	6	7	2	3	0	3	3	8
14	1	17	6	3	4	6	2	1	10	3	3	8	3	10	12	18	0	10	17	11	13	6	4	5	29	2	4	5	6	3	10	5	2	0	2	1	9	6
21	2	24	6	6	21	14	3	1	9	2	2	6	3	8	13	3	0	9	17	10	18	7	2	4	2	26	4	6	3	1	11	7	3	2	1	2	3	7
36	7	30	11	7	9	8	11	2	9	4	3	20	7	12	18	8	2	16	25	22	26	12	10	10	4	4	40	16	21	5	5	15	4	4	1	6	9	16
33	10	25	12	3	12	14	6	2	11	5	5	13	7	10	15	4	3	12	20	15	21	7	5	6	5	6	16	38	20	6	11	11	2	9	0	4	7	12
38	9	27	16	7	7	8	10	4	10	5	4	14	5	13	16	9	4	16	25	19	24	12	8	6	6	3	21	20	43	5	13	16	2	5	0	6	5	15
9	3	8	3	3	3	3	4	2	4	2	3	7	3	5	7	1	3	4	5	6	5	4	4	4	3	1	5	6	5	13	1	4	1	2	1	2	3	3
41	5	40	9	10	21	20	10	3	13	4	5	10	7	13	25	10	0	24	34	28	31	18	7	6	10	11	5	11	13	1	60	12	3	7	3	5	4	9
36	9	34	12	7	17	14	11	0	11	1	1	15	6	15	20	7	3	18	29	20	28	13	6	7	5	7	15	11	16	4	12	44	6	5	1	5	8	16
8	1	8	1	3	6	4	2	0	3	1	0	4	0	3	6	2	1	7	11	6	11	4	2	2	2	3	4	2	2	1	3	6	11	0	2	0	3	2
21	8	21	6	2	6	4	4	2	5	3	3	8	6	9	10	1	9	11	12	11	13	6	3	3	0	2	4	9	5	2	7	5	0	28	3	1	2	12
4	1	4	1	2	3	3	0	0	2	0	0	1	0	1	1	1	1	2	2	1	3	1	0	0	2	1	1	0	0	1	3	1	2	3	5	1	1	2
11	2	11	5	0	3	2	3	0	2	3	1	7	2	2	6	1	0	6	4	7	5	3	2	3	1	2	6	4	6	2	5	5	0	1	1	12	2	4
21	5	22	7	6	9	9	4	2	9	7	7	15	7	14	15	12	1	11	17	13	15	6	3	3	9	3	9	7	5	3	4	8	3	2	1	2	30	11
44	9	43	15	7	13	13	10	4	15	6	10	22	15	13	20	9	3	16	29	19	29	14	9	8	6	7	16	12	15	3	9	16	2	12	2	4	11	56
