# Supplementary material for: Concordance networks and application to clustering cancer symptomology
Source: PLoS One. 2018 Mar 14;13(3):e0191981. doi: 10.1371/journal.pone.0191981 (PMC5851541; doi:10.1371/journal.pone.0191981)
Supplement: S3 File — The derived group concordance networks used in this study. (ZIP) [file pone.0191981.s003.zip › Fatigue_Constip.csv]

fatigue	mth_ulc	rsleep	slpmuch	shaky	moodchg	depressd	lighthd	dizzy	headache	feetswll	diarrhea	constipa	abdpain	vagdry	muscpain	wgtgain	wgtloss	genaches	hotflash	jpains	nsweats	ns_aches	forget	diffconc	incapp	shtempr	decreff	lossint	lowperf	fuzzyvis	brstsens	avoid	csweats	decrapp	suff	diffheal	bloat	nausea
127	3	56	23	11	3	6	9	2	7	5	7	28	8	11	14	12	2	4	2	5	3	7	1	0	6	3	6	4	7	1	14	8	0	7	0	4	4	14
3	3	2	2	1	0	1	0	1	1	0	1	2	0	0	1	0	1	0	0	0	0	0	0	0	0	0	0	0	0	0	0	0	0	1	0	0	0	1
56	2	67	11	8	2	3	7	1	6	4	5	12	4	4	10	6	2	2	2	2	2	3	1	0	2	1	4	3	2	0	7	5	0	2	0	3	2	6
23	2	11	24	3	1	1	3	2	2	0	1	5	1	2	1	3	2	0	1	2	1	2	0	0	2	1	1	0	3	0	4	3	0	2	0	1	1	3
11	1	8	3	11	1	3	3	1	0	1	1	5	2	1	1	1	1	0	2	0	0	0	0	0	0	1	0	0	0	0	1	1	0	0	0	1	2	1
3	0	2	1	1	4	1	1	0	1	1	0	1	0	0	0	1	0	0	0	0	0	0	0	0	0	0	0	0	0	0	0	0	0	0	0	0	1	1
6	1	3	1	3	1	6	0	1	0	0	1	1	0	0	1	1	0	0	0	0	0	0	0	0	0	0	0	0	0	0	1	0	0	0	0	1	1	1
9	0	7	3	3	1	0	10	1	0	1	0	6	3	0	1	1	1	0	0	1	0	2	0	0	0	2	0	0	0	0	2	1	0	1	0	1	2	2
2	1	1	2	1	0	1	1	2	0	0	1	2	1	0	0	0	0	0	0	1	0	1	0	0	0	1	0	0	0	0	0	0	0	0	0	0	1	1
7	1	6	2	0	1	0	0	0	7	0	0	1	1	0	1	0	0	0	0	0	0	2	0	0	1	0	1	0	0	0	0	0	0	0	0	1	0	2
5	0	4	0	1	1	0	1	0	0	7	1	4	0	0	2	0	0	0	0	0	1	0	0	0	0	0	0	1	1	0	0	0	0	1	0	0	1	1
7	1	5	1	1	0	1	0	1	0	1	9	2	1	1	1	0	0	0	0	1	1	1	0	0	0	0	1	0	0	0	1	0	0	0	0	0	0	2
28	2	12	5	5	1	1	6	2	1	4	2	28	7	2	5	5	2	0	0	1	0	2	1	0	3	2	1	2	3	0	4	1	0	4	0	0	3	5
8	0	4	1	2	0	0	3	1	1	0	1	7	8	0	1	1	0	0	0	1	0	2	0	0	0	2	1	0	0	0	2	0	0	0	0	0	1	1
11	0	4	2	1	0	0	0	0	0	0	1	2	0	11	4	5	0	2	1	2	0	0	0	0	1	0	0	0	1	0	2	0	0	0	0	0	1	1
14	1	10	1	1	0	1	1	0	1	2	1	5	1	4	17	3	1	1	0	1	0	0	0	0	1	0	1	1	0	0	1	0	0	1	0	0	1	1
12	0	6	3	1	1	1	1	0	0	0	0	5	1	5	3	12	0	1	1	0	0	0	0	0	3	0	0	0	1	0	4	1	0	0	0	0	1	2
2	1	2	2	1	0	0	1	0	0	0	0	2	0	0	1	0	3	0	0	0	0	0	0	0	0	0	0	0	0	0	0	1	0	2	0	0	0	0
4	0	2	0	0	0	0	0	0	0	0	0	0	0	2	1	1	0	4	0	2	0	0	0	0	0	0	0	0	0	0	1	0	0	0	0	0	0	0
2	0	2	1	2	0	0	0	0	0	0	0	0	0	1	0	1	0	0	2	0	0	0	0	0	0	0	0	0	0	0	0	0	0	0	0	0	0	0
5	0	2	2	0	0	0	1	1	0	0	1	1	1	2	1	0	0	2	0	5	0	1	0	0	0	1	0	0	0	0	0	0	0	0	0	0	1	1
3	0	2	1	0	0	0	0	0	0	1	1	0	0	0	0	0	0	0	0	0	3	0	0	0	0	0	0	0	0	0	1	0	0	0	0	0	0	0
7	0	3	2	0	0	0	2	1	2	0	1	2	2	0	0	0	0	0	0	1	0	7	0	0	0	1	1	0	1	0	1	0	0	1	0	0	1	2
1	0	1	0	0	0	0	0	0	0	0	0	1	0	0	0	0	0	0	0	0	0	0	1	0	0	0	0	0	0	0	0	0	0	0	0	0	0	0
0	0	0	0	0	0	0	0	0	0	0	0	0	0	0	0	0	0	0	0	0	0	0	0	0	0	0	0	0	0	0	0	0	0	0	0	0	0	0
6	0	2	2	0	0	0	0	0	1	0	0	3	0	1	1	3	0	0	0	0	0	0	0	0	6	0	0	0	1	0	1	0	0	0	0	1	0	2
3	0	1	1	1	0	0	2	1	0	0	0	2	2	0	0	0	0	0	0	1	0	1	0	0	0	3	0	0	0	0	1	0	0	0	0	1	1	0
6	0	4	1	0	0	0	0	0	1	0	1	1	1	0	1	0	0	0	0	0	0	1	0	0	0	0	6	0	2	0	0	0	0	0	0	0	0	0
4	0	3	0	0	0	0	0	0	0	1	0	2	0	0	1	0	0	0	0	0	0	0	0	0	0	0	0	4	2	0	1	0	0	1	0	0	0	0
7	0	2	3	0	0	0	0	0	0	1	0	3	0	1	0	1	0	0	0	0	0	1	0	0	1	0	2	2	7	0	2	0	0	1	0	0	0	0
1	0	0	0	0	0	0	0	0	0	0	0	0	0	0	0	0	0	0	0	0	0	0	0	0	0	0	0	0	0	1	0	0	0	0	0	0	0	0
14	0	7	4	1	0	1	2	0	0	0	1	4	2	2	1	4	0	1	0	0	1	1	0	0	1	1	0	1	2	0	14	2	0	0	0	0	0	2
8	0	5	3	1	0	0	1	0	0	0	0	1	0	0	0	1	1	0	0	0	0	0	0	0	0	0	0	0	0	0	2	9	0	1	0	0	0	1
0	0	0	0	0	0	0	0	0	0	0	0	0	0	0	0	0	0	0	0	0	0	0	0	0	0	0	0	0	0	0	0	0	0	0	0	0	0	0
7	1	2	2	0	0	0	1	0	0	1	0	4	0	0	1	0	2	0	0	0	0	1	0	0	0	0	0	1	1	0	0	1	0	8	0	0	0	1
0	0	0	0	0	0	0	0	0	0	0	0	0	0	0	0	0	0	0	0	0	0	0	0	0	0	0	0	0	0	0	0	0	0	0	0	0	0	0
4	0	3	1	1	0	1	1	0	1	0	0	0	0	0	0	0	0	0	0	0	0	0	0	0	1	1	0	0	0	0	0	0	0	0	0	4	1	0
4	0	2	1	2	1	1	2	1	0	1	0	3	1	1	1	1	0	0	0	1	0	1	0	0	0	1	0	0	0	0	0	0	0	0	0	1	4	0
14	1	6	3	1	1	1	2	1	2	1	2	5	1	1	1	2	0	0	0	1	0	2	0	0	2	0	0	0	0	0	2	1	0	1	0	0	0	16
